# Supplementary material for: Alternative migratory strategies related to life history differences in the Walleye (Sander vitreus)
Source: Mov Ecol. 2022 Mar 2;10:10. doi: 10.1186/s40462-022-00308-7 (PMC8892756; doi:10.1186/s40462-022-00308-7)
Supplement: Supplementary file 2 — Additional file 2. R-script for determining the number of fish at each receiver gate, the number of fish detected each year, the annual migratory status of fish, and the secchi measurements of the Black Bay study system. [file 40462_2022_308_MOESM2_ESM.r]

###########################################################################################################################

## Graydon McKee
## Updated info with 2018 and 2019 Walleye for Manuscript
## Apr 2020

###########################################################################################################################

rm(list = ls())

## Read in acoustic delemetry data from May 2016 to November 2019 

Detect<-Full16_19_BBWAT_detections

## Number of fish detected north of Bent Island at any point

North<-subset(Detect, Detect$glatos_array=="BSR" | Detect$glatos_array=="WOR" | Detect$glatos_array=="HUC" | 
                Detect$glatos_array=="GIS" | Detect$glatos_array=="GRI" | Detect$glatos_array=="HUR" | 
                Detect$glatos_array=="NOR"| Detect$glatos_array=="SCI" | Detect$glatos_array=="SPG" | 
                Detect$glatos_array=="SSA")
North<-North[!(North$station=="SSA-72" | North$station=="SSA-73" | North$station=="SSA-74" | North$station=="SSA-75" | 
               North$station=="SSA-76" | North$station=="SSA-69" | North$station=="SSA-70" | North$station=="SSA-71"),]

length(unique(North$animal_id))

## Number of fish at or beyond EDI

Far<-subset(Detect, Detect$glatos_array=="EDI" | Detect$glatos_array=="SIP" | Detect$glatos_array=="BLP" | 
              Detect$glatos_array=="BAE" | Detect$glatos_array=="CAP" | Detect$glatos_array=="SAW" | 
              Detect$glatos_array=="SQB")

length(unique(Far$animal_id))

## Peninsular Gates

Pen<-subset(Detect, Detect$glatos_array=="SIP" | Detect$glatos_array=="BLP")
length(unique(Pen$animal_id))

SIP<-subset(Pen, Pen$glatos_array=="SIP")
length(unique(SIP$animal_id))
BLP<-subset(Pen, Pen$glatos_array=="BLP")
length(unique(BLP$animal_id))

################################################

## Fish detected in 2016

D2016<-subset(Detect,Detect$detection_timestamp_utc>as.numeric(as.POSIXct('2016-01-01',tz='GMT',format='%Y-%m-%d')) & 
                Detect$detection_timestamp_utc<as.numeric(as.POSIXct('2017-01-01',tz='GMT',format='%Y-%m-%d')))

## Fish detected in 2017

D2017<-subset(Detect,Detect$detection_timestamp_utc>as.numeric(as.POSIXct('2017-01-01',tz='GMT',format='%Y-%m-%d')) & 
                Detect$detection_timestamp_utc<as.numeric(as.POSIXct('2018-01-01',tz='GMT',format='%Y-%m-%d')))

## Fish detected in 2018

D2018<-subset(Detect,Detect$detection_timestamp_utc>as.numeric(as.POSIXct('2018-01-01',tz='GMT',format='%Y-%m-%d')) & 
                Detect$detection_timestamp_utc<as.numeric(as.POSIXct('2019-01-01',tz='GMT',format='%Y-%m-%d')))

## Fish detected in 2019

D2019<-subset(Detect,Detect$detection_timestamp_utc>as.numeric(as.POSIXct('2019-01-01',tz='GMT',format='%Y-%m-%d')) & 
                Detect$detection_timestamp_utc<as.numeric(as.POSIXct('2020-01-01',tz='GMT',format='%Y-%m-%d')))

## Number of fish detected each year

length(unique(D2016$animal_id))
length(unique(D2017$animal_id))
length(unique(D2018$animal_id))
length(unique(D2019$animal_id))

## Number of fish detected at various gates in each year

## 2016

D16.BEI<-subset(D2016,D2016$glatos_array=="BEI")
D16.GEP<-subset(D2016,D2016$glatos_array=="GEP")
D16.EDI<-subset(D2016,D2016$glatos_array=="EDI")
D16.SIP<-subset(D2016,D2016$glatos_array=="SIP")
D16.BLP<-subset(D2016,D2016$glatos_array=="BLP")
D16.PEN<-subset(D2016,D2016$glatos_array=="SIP" | D2016$glatos_array=="BLP")

length(unique(D16.BEI$animal_id))
length(unique(D16.GEP$animal_id))
length(unique(D16.EDI$animal_id))
length(unique(D16.SIP$animal_id))
length(unique(D16.BLP$animal_id))
length(unique(D16.PEN$animal_id))

## 2017

D17.BEI<-subset(D2017,D2017$glatos_array=="BEI")
D17.GEP<-subset(D2017,D2017$glatos_array=="GEP")
D17.EDI<-subset(D2017,D2017$glatos_array=="EDI")
D17.SIP<-subset(D2017,D2017$glatos_array=="SIP")
D17.BLP<-subset(D2017,D2017$glatos_array=="BLP")
D17.PEN<-subset(D2017,D2017$glatos_array=="SIP" | D2017$glatos_array=="BLP")

length(unique(D17.BEI$animal_id))
length(unique(D17.GEP$animal_id))
length(unique(D17.EDI$animal_id))
length(unique(D17.SIP$animal_id))
length(unique(D17.BLP$animal_id))
length(unique(D17.PEN$animal_id))

## 2018

D18.BEI<-subset(D2018,D2018$glatos_array=="BEI")
D18.GEP<-subset(D2018,D2018$glatos_array=="GEP")
D18.EDI<-subset(D2018,D2018$glatos_array=="EDI")
D18.SIP<-subset(D2018,D2018$glatos_array=="SIP")
D18.BLP<-subset(D2018,D2018$glatos_array=="BLP")
D18.PEN<-subset(D2018,D2018$glatos_array=="SIP" | D2018$glatos_array=="BLP")

length(unique(D18.BEI$animal_id))
length(unique(D18.GEP$animal_id))
length(unique(D18.EDI$animal_id))
length(unique(D18.SIP$animal_id))
length(unique(D18.BLP$animal_id))
length(unique(D18.PEN$animal_id))

## 2019

D19.BEI<-subset(D2019,D2019$glatos_array=="BEI")
D19.GEP<-subset(D2019,D2019$glatos_array=="GEP")
D19.EDI<-subset(D2019,D2019$glatos_array=="EDI")
D19.SIP<-subset(D2019,D2019$glatos_array=="SIP")
D19.BLP<-subset(D2019,D2019$glatos_array=="BLP")
D19.PEN<-subset(D2019,D2019$glatos_array=="SIP" | D2019$glatos_array=="BLP")

length(unique(D19.BEI$animal_id))
length(unique(D19.GEP$animal_id))
length(unique(D19.EDI$animal_id))
length(unique(D19.SIP$animal_id))
length(unique(D19.BLP$animal_id))
length(unique(D19.PEN$animal_id))

## All years

Detect.BEI<-subset(Detect,Detect$glatos_array=="BEI")
Detect.GEP<-subset(Detect,Detect$glatos_array=="GEP")
Detect.EDI<-subset(Detect,Detect$glatos_array=="EDI")
Detect.SIP<-subset(Detect,Detect$glatos_array=="SIP")
Detect.BLP<-subset(Detect,Detect$glatos_array=="BLP")
Detect.PEN<-subset(Detect,Detect$glatos_array=="SIP" | Detect$glatos_array=="BLP")

length(unique(Detect.BEI$animal_id))
length(unique(Detect.GEP$animal_id))
length(unique(Detect.EDI$animal_id))
length(unique(Detect.SIP$animal_id))
length(unique(Detect.BLP$animal_id))
length(unique(Detect.PEN$animal_id))

length(unique(Detect$animal_id))

## Migratory and resident fish in each year

## Indicate if a fish was at a migratory or resident receiver

Detect$Mig<-ifelse((Detect$glatos_array=="EDI" | Detect$glatos_array=="SIP" | Detect$glatos_array=="BLP" | 
                     Detect$glatos_array=="BAE" | Detect$glatos_array=="CAP" | Detect$glatos_array=="SAW" | 
                     Detect$glatos_array=="SQB"),1,0)
unique(Detect$Mig)

## Fish detected in 2016

D2016<-subset(Detect,Detect$detection_timestamp_utc>as.numeric(as.POSIXct('2016-01-01',tz='GMT',format='%Y-%m-%d')) & 
                Detect$detection_timestamp_utc<as.numeric(as.POSIXct('2017-01-01',tz='GMT',format='%Y-%m-%d')))

## Fish detected in 2017

D2017<-subset(Detect,Detect$detection_timestamp_utc>as.numeric(as.POSIXct('2017-01-01',tz='GMT',format='%Y-%m-%d')) & 
                Detect$detection_timestamp_utc<as.numeric(as.POSIXct('2018-01-01',tz='GMT',format='%Y-%m-%d')))

## Fish detected in 2018

D2018<-subset(Detect,Detect$detection_timestamp_utc>as.numeric(as.POSIXct('2018-01-01',tz='GMT',format='%Y-%m-%d')) & 
                Detect$detection_timestamp_utc<as.numeric(as.POSIXct('2019-01-01',tz='GMT',format='%Y-%m-%d')))

## Fish detected in 2019

D2019<-subset(Detect,Detect$detection_timestamp_utc>as.numeric(as.POSIXct('2019-01-01',tz='GMT',format='%Y-%m-%d')) & 
                Detect$detection_timestamp_utc<as.numeric(as.POSIXct('2020-01-01',tz='GMT',format='%Y-%m-%d')))

## 2016 Migratory or Resident

M16<-tapply(D2016$Mig,D2016$animal_id,max)
M16

M16.d<-data.frame(Fish=names(M16),M16=M16)

## 2017 Migratory or Resident

M17<-tapply(D2017$Mig,D2017$animal_id,max)
M17

M17.d<-data.frame(Fish=names(M17),M17=M17)

## 2018 Migratory or Resident

M18<-tapply(D2018$Mig,D2018$animal_id,max)
M18

M18.d<-data.frame(Fish=names(M18),M18=M18)

## Merge all years to see what fish were migratory and resident in each

Migration<-merge(M16.d,M17.d,by="Fish", all=TRUE)
Migration<-merge(Migration,M18.d,by="Fish", all=TRUE)

## Add fish length to this table

## Get unique fish with lengths

Bio<-Detect[!duplicated(Detect$animal_id),]
Bio<-Bio[,c(1,17)]

## Change column name to match migration

colnames(Bio) <- c("Fish", "length_m")

## Add the lengths

Migration2<-merge(Migration,Bio, by="Fish", all.x = TRUE)

## Write to .csv so you can find this later

write.csv(Migration2,file = "Migration_Repeat_Length.csv")


############################################################################################


## Secchi Disk Plot

## Import Secchi Data (SecchiR)

## Number Months for Ordering

SecchiR$Mn<-rep(1:5, each=4)

S.A<-subset(SecchiR,SecchiR$Location=="A")
S.B<-subset(SecchiR,SecchiR$Location=="B")
S.C<-subset(SecchiR,SecchiR$Location=="C")
S.D<-subset(SecchiR,SecchiR$Location=="D")

plot(S.A$`Secchi depth (m)`~S.A$Mn,
     ylim=c(0,9),
     pch=18, cex=2,
     bty="l", cex.lab=1.5, cex.axis=1.5,
     xaxt='n', xlab="Monthly Occasion", ylab="Secchi Depth (m)", las=1)
axis(1, at=c(1:5), labels=c("MJ","JJ","JA","AS","SO"), cex.axis=1.5)

points(S.B$`Secchi depth (m)`~S.B$Mn, pch=15, col=2, cex=2)
#points(S.C$`Secchi depth (m)`~S.C$Mn, pch=16, col=3, cex=2) #TOHA data for state C does not exist
points(S.D$`Secchi depth (m)`~S.D$Mn, pch=17, col=4, cex=2)

lines(S.A$Mn,S.A$`Secchi depth (m)`,lty=1,lwd=3, col=1)
lines(S.B$Mn,S.B$`Secchi depth (m)`,lty=2,lwd=3, col=2)
#lines(S.C$Mn,S.C$`Secchi depth (m)`,lty=3,lwd=3, col=3)
lines(S.D$Mn,S.D$`Secchi depth (m)`,lty=4,lwd=3, col=4)

legend(1,9,legend=c("A","B","D"), pch=c(18,15,17), lty=c(1,2,4), col=c(1,2,4), cex=1.4, title="State")

#########################################################################

## Look at the number of fish detected in each state during each monthly occasion from 2016-2019

## Remake the Mark table with all data from 2016-2019 (note: the gate deployment has changed so was not used in MARK models)

## Read in 2016-2019 acoustic telemetry data

BBWAT<-Full16_19_BBWAT_detections

##Capture location table

capture <- unique(BBWAT[,c('animal_id', 'utc_release_date_time', 'release_latitude', 'release_longitude', 'release_location')])

head(capture)

##Detections table

detect <- BBWAT[,c('animal_id', 'detection_timestamp_utc', 'deploy_long', 'deploy_lat','glatos_array')]

head(detect)

##Match capture column names to detection column names

names(capture)[2:5] <- c('detection_timestamp_utc', 'deploy_lat', 'deploy_long', 'glatos_array')

head(capture)

##Combine captue and detection tables (Capture-Mark-Recapture)

CMR<-rbind(detect,capture)

##Retain only detections from receivers used in both years (remove others here)

CMR<-CMR[ ! CMR$glatos_array %in% c('Black Sturgeon River - Above Camp 43','SQB','SAW','Hurkett Cove',
                                    'Pearl Harbour','COP','NOR','HUC','Delany Island','PER','Squaw Bay','CAP','BAE',
                                    'HUR','WRC','HAM','GIS','LPL','SPG','SSA','IRA','PEA','Hurkett'), ]


## Determine the range of dates in this data

rng <- trunc(range(CMR$detection_timestamp_utc), units='days')

# Create sequence of times at monthly/bi-weekly intervals.
tSeq <- seq(rng[1], rng[2], 2592000)

# Bin data by time interval and add new column to 'CMR'.
bin <- findInterval(CMR$detection_timestamp_utc, tSeq)
CMR$bin <- tSeq[bin]

## Bin by day

rng <- trunc(range(CMR$detection_timestamp_utc), units='days')

# Create sequence of times at daily intervals.
tSeq.day <- seq(rng[1], rng[2], 86400)

# Bin data by time interval and add new column to 'CMR'.
bin.day <- findInterval(CMR$detection_timestamp_utc, tSeq.day)
CMR$bin.day <- tSeq.day[bin.day]

# Check 'CMR'.
head(CMR)

fish <- unique(CMR$animal_id)

# Create a data frame with all combinations of animal and time bins.
allBins <- expand.grid(animal_id=fish, bin=tSeq)

CMR <- merge(CMR, allBins, by.x=c('animal_id', 'bin'), all=TRUE)

head(CMR)

##Remove detection timestamp, lat, snd long columns

CMR$detection_timestamp_utc<-NULL
CMR$deploy_long<-NULL
CMR$deploy_lat<-NULL

head(CMR)

##Remove repeated rows

CMR<-unique(CMR)

head(CMR)

######################################

States<-CMR

##Concatenate animal_id, bin, glatos_array

States$Concat<-paste(States$animal_id,States$bin,States$glatos_array,sep="|")

##Number of detections of each fish at each receiver per time bin

X<-table(States$Concat)
head(X)

##Make table of counts a data frame

Y<-data.frame(X)
head(Y)

##Remove duplicate Concats from States

States = States[!duplicated(States$Concat),]
head(States)

##Combine States and Y into binned capture frequency

names(Y)<-c("Concat","Freq")

CapFreq<-merge(States,Y,by="Concat")


##Assign numbers to gates

unique(CapFreq$glatos_array)

index<-c(NA,'BSR','WOR','BEI','GEP','EDI','SIP','BLP')

values<-c(NA,0,0,1,2,3,4,4)

CapFreq$Gate<-values[match(CapFreq$glatos_array,index)]

##Weighted gate value based on gate number and frequency

CapFreq$WGate<-(CapFreq$Freq*CapFreq$Gate)

##Change CapFreq to new object in case of error

Cap1<-CapFreq

##Concatenate animal_id and bin

Cap1$AnBin<-paste(Cap1$animal_id,Cap1$bin,sep="|")

##Add WeightAvg column with NA

Cap1["WeightAvg"]<-NA

##Sum gates and frequency for each fish in each bin

WGate.split <- split(Cap1$WGate, Cap1$AnBin)
head(WGate.split)

SumGate <- sapply(WGate.split, sum)
head(SumGate)

Freq.split<-split(Cap1$Freq,Cap1$AnBin)
head(Freq.split)

SumFreq<-sapply(Freq.split,sum)
head(SumFreq)

##Create new table with sum gates and sum frequency

Cap2<-data.frame(SumFreq,SumGate)
head(Cap2)

##Calculate weighted average

Cap2$W.Avg<-Cap2$SumGate/Cap2$SumFreq

Cap3<-Cap2

##Add animal_id and bin concat
Cap3$FishBin<-unique(Cap1$AnBin)

##Split animal_id and bin 

FishBin.Split<-strsplit(Cap3$FishBin, "|", fixed = TRUE)
head(FishBin.Split)

str(FishBin.Split)

##subset lists 

Fish<-sapply(FishBin.Split, function(x){x[[1]]})
Bin<-sapply(FishBin.Split, function(x){x[[2]]})

##Add to Cap3

Cap3$Fish.No<-Fish
Cap3$Bin<-Bin

##Turn weighted averages for states in lettered states (0 for NA)

W.Avg<-Cap3$W.Avg

head(W.Avg)

T<-ifelse(W.Avg<=1,"A",
          ifelse(W.Avg>1 & W.Avg<=2,"B",
                 ifelse(W.Avg>2 & W.Avg<=3,"C",
                        ifelse(W.Avg>3 & W.Avg<=4,"D",
                               ifelse(is.na(W.Avg),"0","9")))))
head(T)

T[is.na(T)] <- 0

##Add lettered states to table

Cap3$States<-T

MARK1<-Cap3

##############

Encounters<-tapply(MARK1$Fish.No,list(MARK1_2020$Bin,MARK1_2020$States), length)

Encounter <- data.frame(t(Encounters))

Encounter.m<-data.matrix(Encounter)

Encounter.m<-Encounter.m[,-c(31:42)]

# Get the stacked barplot
par(mar = c(5.1, 4.1, 4.1, 7.5))

barplot(Encounter.m, 
        col=c("black","#0232D4","darkgreen","#FF0B0B","grey10") , 
        angle=c(45,0,45,0,135,0), density=c(1000,25,50,50,50),lwd=0.000001,
        border="white", 
        space=0.04, 
        font.axis=2, 
        xlab="Month", ylab="Number of Walleye", cex.lab = 1.5,
        ylim=c(0,200),
        xaxt='n', las=1)

abline(h=0)

axis(1, at=c(2.6,5.7,8.85,11.95,15.1,18.2,21.3,24.5,27.6,30.65), labels=F)

text(x=c(2.6,5.7,8.85,11.95,15.1,18.2,21.3,24.5,27.6,30.65), y=-15, labels=c("JA 2016", "ON 2016","JF 2017","AM 2017","JA 2017",
                                                                 "ON 2017","JF 2018","AM 2018","JA 2018","ON 2018"), srt=30, xpd=NA)

legend(31.5, 130, legend=c("Not Detected","A","B","C","D"), fill=c("black","#0232D4","darkgreen","#FF0B0B","grey10"),
       angle=c(45,0,45,0,135,0), density=c(1000,25,50,50,50), title="State", xpd=NA,
       cex=1.1)

rect(6.3,0,11.38,170,col="light grey")

rect(18.8,0,23.9,170,col="light grey")
