# Supplementary material for: Alternative migratory strategies related to life history differences in the Walleye (Sander vitreus)
Source: Mov Ecol. 2022 Mar 2;10:10. doi: 10.1186/s40462-022-00308-7 (PMC8892756; doi:10.1186/s40462-022-00308-7)
Supplement: Supplementary file 4 — Additional file 4. R-script for t-tests to assess differences in age and length of migratory and resident Walleye. [file 40462_2022_308_MOESM4_ESM.r]

#########################################################################################################

## Graydon McKee
## 2018
## Black Bay walleye Migrators vs resident bio t-tests (Welch two sample)

#########################################################################################################

## clean up dataset

Bio <- unique(SpineR[,c('Fish','Age','TLEN','Migratory')])

BioM<-subset(Bio,Bio$Migratory=='Y')
BioR<-subset(Bio,Bio$Migratory=='N')

## difference in age

t.test(BioR$Age,BioM$Age)

## difference in total length

t.test(BioR$TLEN,BioM$TLEN)

hist(BioR$TLEN, breaks=15)
hist(BioM$TLEN, breaks=15)
