# Supplementary material for: Alternative migratory strategies related to life history differences in the Walleye (Sander vitreus)
Source: Mov Ecol. 2022 Mar 2;10:10. doi: 10.1186/s40462-022-00308-7 (PMC8892756; doi:10.1186/s40462-022-00308-7)
Supplement: Supplementary file 5 — Additional file 5. R-script for assessing the detection efficiency of receiver gates. [file 40462_2022_308_MOESM5_ESM.r]

##################################################################################################################

## Graydon McKee
## 2018
## GLATOS detection efficiency code for Black Bay

##################################################################################################################

## 800 m spacing


receiverLineDetSim <- function(vel=1,delayRng=c(120,360),burstDur=5.0,
                               recSpc=800,maxDist=2000,rngFun,outerLim=c(0,0),nsim=1000,showPlot=FALSE)
{ 
  #check if rngFun is function
  if(any(!is.function(rngFun))) 
    stop(paste0("Error: argument 'rngFun' must be a function...\n",
                "see ?receiverLineDetSim\n check: is.function(rngFun)"))
  
  
  #Define receiver line
  
  if(any(is.na(recSpc))) recSpc <- 0 #to simulate one receiver
  xLim <- c(0,sum(recSpc)+sum(outerLim))
  recLoc <- c(outerLim[1], outerLim[1] + cumsum(recSpc))
  yLim <-  c(-maxDist, maxDist)
  
  
  #Simulate tag transmissions
  
  nTrns <- floor((diff(yLim)/vel)/delayRng[1]) #number of transmissions 
  
  #sample delays
  del <- matrix(runif(nTrns*nsim,delayRng[1],delayRng[2]),
                nrow=nsim, ncol=nTrns) 
  del <- del + burstDur #add burst duration (for Vemco)
  trans <- t(apply(del, 1, cumsum)) #time series of signal transmissions
  #"center" the fish track over the receiver line; with some randomness
  trans <- trans - matrix(runif(nsim, trans[,nTrns/2],trans[,(nTrns/2)+1]), 
                          nrow=nsim, ncol=nTrns)
  #row = simulated fish; col = signal transmission
  fsh.x <- matrix(runif(nsim, xLim[1], xLim[2]), nrow=nsim, ncol=nTrns)
  #convert from time to distance from start
  fsh.y <- matrix(trans*vel, nrow=nsim, ncol=nTrns) 
  
  
  #Optional quick and dirty plot just to see what is happening
  if(showPlot){
    plot(NA, xlim=xLim, ylim=yLim, asp=c(1,1),
         xlab="Distance (in meters) along receiver line",
         ylab="Distance (in meters) along fish path")
    #fish tracks and transmissions
    for(i in 1:nsim){
      lines(fsh.x[i,], fsh.y[i,], col="grey") #fish tracks
      points(fsh.x[i,], fsh.y[i,], pch=20, cex=0.8) #signal transmissions
    }
    #receiver locations
    points(recLoc, rep(0,length(recLoc)), pch=21, bg='red', cex=1.2)
    legend("topleft",legend=c("receiver","sim. fish path","tag transmit"),
           pch=c(21,124,20),col=c("black","grey","black"),pt.bg=c("red",NA,NA),
           pt.cex=c(1.2,1,0.8))
  }
  
  
  #Simulate detections 
  
  #calculate distances between transmissions and receivers
  for(i in 1:length(recLoc)){ #loop through receivers
    if(i == 1) { #pre-allocate objects, if first receiver
      succ <- detP <- distM <- vector("list",length(recLoc))
      nDets <- matrix(NA, nrow=nsim, ncol=length(recLoc)) #col = receiver
    }
    #tag-receiver distances in meters
    distM[[i]] <- sqrt((fsh.x - recLoc[i])^2 + (fsh.y)^2) 
    #detection probabilities
    detP[[i]] <- matrix(rngFun(distM[[i]]), nrow=nsim) 
    #detected=1, not=0
    succ[[i]] <- matrix(rbinom(length(detP[[i]]), 1, detP[[i]]), nrow=nsim) 
    #number of times each transmitter detected on ith receiver
    nDets[,i] <- rowSums(succ[[i]]) 
  }
  
  #max detects on any one receiver for each transmitter
  maxDet <- apply(nDets, 1, max) 
  #proportion of transmitters detected more than once on any receiver
  detProb <-  mean(maxDet>1) 
  
  return(detProb) 
}

pdrf <- function(dm, b=c(5.5, -1/120)){
  p <- 1/(1+exp(-(b[1]+b[2]*dm)))
  return(p)
}

#preview detection range curve
plot(pdrf(0:2000),type="l",ylab="Probability of detecting each coded burst", 
     xlab="Distance between receiver and transmitter")

#Five receivers and allow fish to pass to left and right of line
dp <- receiverLineDetSim(rngFun=pdrf, recSpc=rep(800,1),
                         outerLim=c(400, 400), nsim=10000, showPlot=F)

dp

dph <- receiverLineDetSim(rngFun=pdrf, recSpc=c(800,1600,800),
                          outerLim=c(400, 400), nsim=10000)
dph


###################################################

## BEI

## Figure out the curvature of the detection range

BEI.r<-subset(rangeTesting,rangeTesting$group=='BEI')
plot(BEI.r$y~BEI.r$x)

model <- glm(BEI.r$y~BEI.r$x,family="binomial")
model
summary(model)

## Create curve for gate

pdrf.BEI <- function(dm, b=c(3.452692, -0.003538)){
  p <- 1/(1+exp(-(b[1]+b[2]*dm)))
  return(p)
}

plot(pdrf.BEI(0:2000),type="l",ylab="Probability of detecting each coded burst", 
     xlab="Distance between receiver and transmitter")

## Simulate fish passes

## Check 

dp <- receiverLineDetSim(rngFun=pdrf, recSpc=rep(800,8),
                         outerLim=c(400, 400), nsim=10, showPlot=T)

## Run

dp <- receiverLineDetSim(rngFun=pdrf, recSpc=rep(800,8),
                         outerLim=c(400, 400), nsim=10000, showPlot=F)

dp

## GEP

## Figure out the curvature of the detection range

GEP.r<-subset(rangeTesting,rangeTesting$group=='GEP')
plot(GEP.r$y~GEP.r$x)

model <- glm(GEP.r$y~GEP.r$x,family="binomial")
model
summary(model)

## Create curve for gate

pdrf.GEP <- function(dm, b=c(5.986417, -0.005841)){
  p <- 1/(1+exp(-(b[1]+b[2]*dm)))
  return(p)
}

plot(pdrf.GEP(0:2000),type="l",ylab="Probability of detecting each coded burst", 
     xlab="Distance between receiver and transmitter")

## Simulate fish passes

## Check 

dp <- receiverLineDetSim(rngFun=pdrf, recSpc=rep(800,4),
                         outerLim=c(400, 400), nsim=10, showPlot=T)

## Run

dp <- receiverLineDetSim(rngFun=pdrf, recSpc=rep(800,4),
                         outerLim=c(400, 400), nsim=10000, showPlot=F)

dp

## Lost Receiver

dph <- receiverLineDetSim(rngFun=pdrf, recSpc=c(800,1600,800),
                          outerLim=c(400, 400), nsim=10000)
dph

## EDI

## Figure out the curvature of the detection range

EDI.r<-subset(rangeTesting,rangeTesting$group=='EDI')
plot(EDI.r$y~EDI.r$x)

model <- glm(EDI.r$y~EDI.r$x,family="binomial")
model
summary(model)

## Create curve for gate

pdrf.EDI <- function(dm, b=c(6.9544068, -0.0046634)){
  p <- 1/(1+exp(-(b[1]+b[2]*dm)))
  return(p)
}

plot(pdrf.EDI(0:4000),type="l",ylab="Probability of detecting each coded burst", 
     xlab="Distance between receiver and transmitter")

## Simulate fish passes 1 receivers

## Check 

dp <- receiverLineDetSim(rngFun=pdrf, recSpc=rep(800,4),
                         outerLim=c(400, 400), nsim=10, showPlot=T)

## Run

dp <- receiverLineDetSim(rngFun=pdrf, recSpc=rep(800,4),
                         outerLim=c(400, 400), nsim=10000, showPlot=F)

dp

## Simulate fish passes 2 receivers

## Check 

dp <- receiverLineDetSim(rngFun=pdrf, recSpc=rep(800,4),
                         outerLim=c(400, 400), nsim=10, showPlot=T)

## Run

dp <- receiverLineDetSim(rngFun=pdrf, recSpc=rep(800,4),
                         outerLim=c(400, 400), nsim=10000, showPlot=F)

dp

######################################################################################################################

## 1440 m spacing


receiverLineDetSim <- function(vel=1,delayRng=c(120,360),burstDur=5.0,
                               recSpc=1440,maxDist=2000,rngFun,outerLim=c(0,0),nsim=1000,showPlot=FALSE)
{ 
  #check if rngFun is function
  if(any(!is.function(rngFun))) 
    stop(paste0("Error: argument 'rngFun' must be a function...\n",
                "see ?receiverLineDetSim\n check: is.function(rngFun)"))
  
  
  #Define receiver line
  
  if(any(is.na(recSpc))) recSpc <- 0 #to simulate one receiver
  xLim <- c(0,sum(recSpc)+sum(outerLim))
  recLoc <- c(outerLim[1], outerLim[1] + cumsum(recSpc))
  yLim <-  c(-maxDist, maxDist)
  
  
  #Simulate tag transmissions
  
  nTrns <- floor((diff(yLim)/vel)/delayRng[1]) #number of transmissions 
  
  #sample delays
  del <- matrix(runif(nTrns*nsim,delayRng[1],delayRng[2]),
                nrow=nsim, ncol=nTrns) 
  del <- del + burstDur #add burst duration (for Vemco)
  trans <- t(apply(del, 1, cumsum)) #time series of signal transmissions
  #"center" the fish track over the receiver line; with some randomness
  trans <- trans - matrix(runif(nsim, trans[,nTrns/2],trans[,(nTrns/2)+1]), 
                          nrow=nsim, ncol=nTrns)
  #row = simulated fish; col = signal transmission
  fsh.x <- matrix(runif(nsim, xLim[1], xLim[2]), nrow=nsim, ncol=nTrns)
  #convert from time to distance from start
  fsh.y <- matrix(trans*vel, nrow=nsim, ncol=nTrns) 
  
  
  #Optional quick and dirty plot just to see what is happening
  if(showPlot){
    plot(NA, xlim=xLim, ylim=yLim, asp=c(1,1),
         xlab="Distance (in meters) along receiver line",
         ylab="Distance (in meters) along fish path")
    #fish tracks and transmissions
    for(i in 1:nsim){
      lines(fsh.x[i,], fsh.y[i,], col="grey") #fish tracks
      points(fsh.x[i,], fsh.y[i,], pch=20, cex=0.8) #signal transmissions
    }
    #receiver locations
    points(recLoc, rep(0,length(recLoc)), pch=21, bg='red', cex=1.2)
    legend("topleft",legend=c("receiver","sim. fish path","tag transmit"),
           pch=c(21,124,20),col=c("black","grey","black"),pt.bg=c("red",NA,NA),
           pt.cex=c(1.2,1,0.8))
  }
  
  
  #Simulate detections 
  
  #calculate distances between transmissions and receivers
  for(i in 1:length(recLoc)){ #loop through receivers
    if(i == 1) { #pre-allocate objects, if first receiver
      succ <- detP <- distM <- vector("list",length(recLoc))
      nDets <- matrix(NA, nrow=nsim, ncol=length(recLoc)) #col = receiver
    }
    #tag-receiver distances in meters
    distM[[i]] <- sqrt((fsh.x - recLoc[i])^2 + (fsh.y)^2) 
    #detection probabilities
    detP[[i]] <- matrix(rngFun(distM[[i]]), nrow=nsim) 
    #detected=1, not=0
    succ[[i]] <- matrix(rbinom(length(detP[[i]]), 1, detP[[i]]), nrow=nsim) 
    #number of times each transmitter detected on ith receiver
    nDets[,i] <- rowSums(succ[[i]]) 
  }
  
  #max detects on any one receiver for each transmitter
  maxDet <- apply(nDets, 1, max) 
  #proportion of transmitters detected more than once on any receiver
  detProb <-  mean(maxDet>1) 
  
  return(detProb) 
}

pdrf <- function(dm, b=c(5.5, -1/120)){
  p <- 1/(1+exp(-(b[1]+b[2]*dm)))
  return(p)
}

#preview detection range curve
plot(pdrf(0:2000),type="l",ylab="Probability of detecting each coded burst", 
     xlab="Distance between receiver and transmitter")

## 10 fish to see what is happening

dp <- receiverLineDetSim(rngFun=pdrf, recSpc=rep(1440,4),
                         outerLim=c(720, 720), nsim=10, showPlot=T)

#Five receivers and allow fish to pass to left and right of line
dp <- receiverLineDetSim(rngFun=pdrf, recSpc=rep(1440,4),
                         outerLim=c(720, 720), nsim=10000, showPlot=F)

dp

dph <- receiverLineDetSim(rngFun=pdrf, recSpc=rep(1440,4),
                          outerLim=c(720, 720), nsim=10000)
dph


###################################################

## BEI

## Figure out the curvature of the detection range

BEI.r<-subset(rangeTesting,rangeTesting$group=='BEI')
plot(BEI.r$y~BEI.r$x)

model <- glm(BEI.r$y~BEI.r$x,family="binomial")
model
summary(model)

## Create curve for gate

pdrf.BEI <- function(dm, b=c(3.452692, -0.003538)){
  p <- 1/(1+exp(-(b[1]+b[2]*dm)))
  return(p)
}

plot(pdrf.BEI(0:2000),type="l",ylab="Probability of detecting each coded burst", 
     xlab="Distance between receiver and transmitter")

## Simulate fish passes

## Check 

dp <- receiverLineDetSim(rngFun=pdrf, recSpc=rep(1440,4),
                         outerLim=c(720, 720), nsim=10, showPlot=T)

## Run

dp <- receiverLineDetSim(rngFun=pdrf, recSpc=rep(1440,4),
                         outerLim=c(720, 720), nsim=10000, showPlot=F)

dp

## GEP

## Figure out the curvature of the detection range

GEP.r<-subset(rangeTesting,rangeTesting$group=='GEP')
plot(GEP.r$y~GEP.r$x)

model <- glm(GEP.r$y~GEP.r$x,family="binomial")
model
summary(model)

## Create curve for gate

pdrf.GEP <- function(dm, b=c(5.986417, -0.005841)){
  p <- 1/(1+exp(-(b[1]+b[2]*dm)))
  return(p)
}

plot(pdrf.GEP(0:2000),type="l",ylab="Probability of detecting each coded burst", 
     xlab="Distance between receiver and transmitter")

## Simulate fish passes

## Check 

dp <- receiverLineDetSim(rngFun=pdrf, recSpc=rep(1333,2),
                         outerLim=c(667, 667), nsim=10, showPlot=T)

## Run

dp <- receiverLineDetSim(rngFun=pdrf, recSpc=rep(1333,2),
                         outerLim=c(667, 667), nsim=10000, showPlot=F)

dp

## Lost Receiver

dph <- receiverLineDetSim(rngFun=pdrf, recSpc=c(800,1600,800),
                          outerLim=c(400, 400), nsim=10000)
dph

## EDI

## Figure out the curvature of the detection range

EDI.r<-subset(rangeTesting,rangeTesting$group=='EDI')
plot(EDI.r$y~EDI.r$x)

model <- glm(EDI.r$y~EDI.r$x,family="binomial")
model
summary(model)

## Create curve for gate

pdrf.EDI <- function(dm, b=c(6.9544068, -0.0046634)){
  p <- 1/(1+exp(-(b[1]+b[2]*dm)))
  return(p)
}

plot(pdrf.EDI(0:4000),type="l",ylab="Probability of detecting each coded burst", 
     xlab="Distance between receiver and transmitter")

## Simulate fish passes 1 receivers

## Check 

dp <- receiverLineDetSim(rngFun=pdrf, recSpc=0,
                         outerLim=c(667, 667), nsim=10, showPlot=T)

## Run

dp <- receiverLineDetSim(rngFun=pdrf, recSpc=0,
                         outerLim=c(667, 667), nsim=10000, showPlot=F)

dp

## Simulate fish passes 2 receivers

## Check 

dp <- receiverLineDetSim(rngFun=pdrf, recSpc=rep(800,4),
                         outerLim=c(400, 400), nsim=10, showPlot=T)

## Run

dp <- receiverLineDetSim(rngFun=pdrf, recSpc=rep(800,4),
                         outerLim=c(400, 400), nsim=10000, showPlot=F)

dp
