# Supplementary material for: Alternative migratory strategies related to life history differences in the Walleye (Sander vitreus)
Source: Mov Ecol. 2022 Mar 2;10:10. doi: 10.1186/s40462-022-00308-7 (PMC8892756; doi:10.1186/s40462-022-00308-7)
Supplement: Supplementary file 6 — Additional file 6. R-script for assessing the distribution of male and female Walleye captured throughout the Black Bay study system in FWIN nets. [file 40462_2022_308_MOESM6_ESM.r]

############################################################################################

## Graydon McKee
## June 2019
## FWIN Sex-Location

############################################################################################

#############################################################################################################

Sex_Loc2<-FWIN

plot(Sex_Loc2$DD_LAT2~Sex_Loc2$DD_LON2)

## Make ID field based off of year and sample for both datasets

Sex_Loc$ID<-paste(Sex_Loc$Year,Sex_Loc$SAM,sep="_")

length(unique(Sex_Loc$ID))

Sex_Loc2$ID<-paste(Sex_Loc2$YEAR,Sex_Loc2$SAM,sep = "_")

length(unique(Sex_Loc2$ID))

## What is a unique identifier

FWIN2016<-subset(Sex_Loc, Sex_Loc$Year==2016)

length(unique(FWIN2016$ID))

##############################################################################################################

## Import selections from ArcMap and combine tables from common regions

FWIN.A<-rbind(A_1,A_2,A_3,A_4)
FWIN.B<-rbind(B_1,B_2)
FWIN.C<-rbind(C_1,C_2)
FWIN.D<-rbind(D_1,D_2,D_3,D_4)

## Add location ID to each FWIN table

FWIN.A$Loc<-'A'
FWIN.B$Loc<-'B'
FWIN.C$Loc<-'C'
FWIN.D$Loc<-'D'

## Combine all FWIN

FWIN<-rbind(FWIN.A,FWIN.B,FWIN.C,FWIN.D)

## Adult FWIN Walleye

FWIN.Adult<-subset(FWIN,FWIN$AGEA>3)

## Only adult fish with known sex

FWIN.MF.A<-subset(FWIN.Adult,FWIN.Adult$SEX==1|FWIN.Adult$SEX==2)

## Count of males in each section

FWIN.M.A<-subset(FWIN.MF.A,FWIN.MF.A$SEX==1)

Males<-tapply(FWIN.M.A$SEX,FWIN.M.A$Loc,length)
Males

## Count of females in each section

FWIN.F.A<-subset(FWIN.MF.A,FWIN.MF.A$SEX==2)

Females<-tapply(FWIN.F.A$SEX,FWIN.F.A$Loc,length)
Females

## Make new data table of male:female for each section

Ratios<-data.frame(Loc=c("A","B","C","D"), No.Males=c(220,33,17,2), No.Females=c(136,51,71,21))

Ratios$MF<-Ratios$No.Males/Ratios$No.Females

## Only young fish with known sex

FWIN.Y<-subset(FWIN, FWIN$AGEA<4)

FWIN.MF.Y<-subset(FWIN.Y,FWIN.Y$SEX==1|FWIN.Y$SEX==2)

## Count of males in each section

FWIN.M.Y<-subset(FWIN.MF.Y,FWIN.MF.Y$SEX==1)

Males<-tapply(FWIN.M.Y$SEX,FWIN.M.Y$Loc,length)
Males

## Count of females in each section

FWIN.F.Y<-subset(FWIN.MF.Y,FWIN.MF.Y$SEX==2)

Females<-tapply(FWIN.F.Y$SEX,FWIN.F.Y$Loc,length)
Females

## Make new data table of male:female for each section

Ratios.Y<-data.frame(Loc=c("A","B","C","D"), No.Males=c(283,26,11,1), No.Females=c(203,22,13,0))

Ratios.Y$MF<-Ratios.Y$No.Males/Ratios.Y$No.Females

## Chi Square Test of FWIN fish capture locations by sex

## Build adult matrix

Adult.R<-matrix(c(220,136,33,51,17,71,2,21),nrow=4,byrow=TRUE)

colnames(Adult.R)<-c("Males","Females")
rownames(Adult.R)<-c("A","B","C","D")

Adult.R

Adult.chi<-chisq.test(Adult.R)
Adult.chi

## Check expected and observed and what cell components contributed most to significance

E.A<-Adult.chi$expected
O.A<-Adult.chi$observed

(O.A-E.A)^2/E.A

## Residuals

(O.A-E.A)/sqrt(E.A)

E.A

O.A

## Build young matrix

Young.R<-matrix(c(283,203,26,22,11,13),nrow=3,byrow=TRUE)

colnames(Young.R)<-c("Males","Females")
rownames(Young.R)<-c("A","B","C")

Young.R

Young.chi<-chisq.test(Young.R)
Young.chi

## Check expected and observed and what cell components contributed most to significance

E.Y<-Young.chi$expected
O.Y<-Young.chi$observed

(O.Y-E.Y)^2/E.Y

## Residuals

(O.Y-E.Y)/sqrt(E.Y)

E.Y

O.Y
