# Supplementary material for: Alternative migratory strategies related to life history differences in the Walleye (Sander vitreus)
Source: Mov Ecol. 2022 Mar 2;10:10. doi: 10.1186/s40462-022-00308-7 (PMC8892756; doi:10.1186/s40462-022-00308-7)
Supplement: Supplementary file 8 — Additional file 8. R-script for assessing repeatability in Walleye migratory status using GLMMs. [file 40462_2022_308_MOESM8_ESM.csv]

	Fish	M16	M17	M18	length_m
1	1	1	1	1	0.669
2	10	0	NA	NA	0.595
3	100	NA	1	1	0.49
4	101	NA	1	0	0.56
5	102	NA	0	0	0.622
6	103	NA	1	1	0.661
7	104	NA	0	0	0.65
8	105	NA	0	0	0.622
9	106	NA	1	1	0.792
10	107	NA	1	1	0.674
11	108	NA	0	0	0.616
12	109	NA	0	1	0.728
13	11	0	0	0	0.561
14	110	NA	0	0	0.637
15	111	NA	1	1	0.685
16	112	NA	0	0	0.614
17	113	NA	0	0	0.599
18	114	NA	0	0	0.64
19	115	NA	0	NA	0.685
20	116	NA	1	1	0.697
21	117	NA	1	1	0.671
22	118	NA	0	0	0.584
23	119	NA	0	0	0.646
24	12	0	0	0	0.574
25	120	NA	0	0	0.589
26	121	NA	1	0	0.605
27	122	NA	1	1	0.661
28	123	NA	0	0	0.666
29	124	NA	1	1	0.704
30	125	NA	0	0	0.544
31	126	NA	0	0	0.631
32	127	NA	1	0	0.636
33	128	NA	0	0	0.61
34	129	NA	1	1	0.725
35	13	1	1	1	0.596
36	130	NA	0	0	0.611
37	131	NA	0	0	0.566
38	132	NA	1	1	0.59
39	133	NA	0	NA	0.571
40	134	NA	1	1	0.543
41	135	NA	0	1	0.456
42	136	NA	1	0	0.55
43	137	NA	1	1	0.641
44	138	NA	1	1	0.676
45	139	NA	0	0	0.499
46	14	0	0	0	0.619
47	140	NA	0	0	0.599
48	141	NA	0	0	0.5
49	142	NA	1	1	0.615
50	143	NA	0	0	0.672
51	144	NA	1	1	0.56
52	145	NA	1	1	0.684
53	146	NA	1	1	0.628
54	147	NA	1	1	0.636
55	149	NA	1	1	0.676
56	15	1	1	1	0.674
57	150	NA	0	NA	0.511
58	151	NA	0	NA	0.389
59	152	NA	0	0	0.44
60	153	NA	1	0	0.45
61	154	NA	1	0	0.476
62	156	NA	0	0	0.44
63	157	NA	0	0	0.445
64	158	NA	NA	0	0.525
65	159	NA	NA	0	0.564
66	16	1	1	1	0.672
67	160	NA	NA	1	0.59
68	161	NA	NA	0	0.53
69	162	NA	NA	0	0.559
70	163	NA	NA	0	0.574
71	164	NA	NA	0	0.6
72	165	NA	NA	1	0.619
73	166	NA	NA	0	0.474
74	167	NA	NA	0	0.674
75	168	NA	NA	1	0.649
76	169	NA	NA	0	0.551
77	17	1	1	1	0.645
78	170	NA	NA	1	0.602
79	171	NA	NA	1	0.6
80	172	NA	NA	0	0.541
81	173	NA	NA	1	0.66
82	174	NA	NA	0	0.568
83	175	NA	NA	1	0.665
84	176	NA	NA	1	0.644
85	177	NA	NA	1	0.735
86	178	NA	NA	1	0.695
87	179	NA	NA	1	0.565
88	18	0	0	0	0.586
89	180	NA	NA	0	0.724
90	181	NA	NA	1	0.682
91	182	NA	NA	0	0.619
92	183	NA	NA	1	0.694
93	184	NA	NA	1	0.69
94	185	NA	NA	0	0.62
95	186	NA	NA	0	0.64
96	187	NA	NA	1	0.603
97	188	NA	NA	1	0.566
98	189	NA	NA	0	0.541
99	19	0	0	0	0.582
100	190	NA	NA	0	0.562
101	191	NA	NA	1	0.624
102	2	0	0	0	0.665
103	20	NA	0	0	0.76
104	21	0	0	0	0.587
105	22	0	0	NA	0.605
106	23	0	0	0	0.606
107	24	1	0	0	0.581
108	25	0	0	0	0.583
109	26	0	0	0	0.583
110	27	1	1	1	0.53
111	28	0	0	0	0.485
112	29	1	1	NA	0.609
113	30	NA	0	0	0.473
114	31	0	0	0	0.601
115	32	1	NA	NA	0.615
116	33	0	0	1	0.59
117	34	0	0	0	0.585
118	36	NA	NA	0	0.505
119	37	0	0	0	0.471
120	38	1	1	1	0.522
121	39	NA	0	0	0.62
122	4	1	1	1	0.591
123	40	1	NA	0	0.612
124	41	1	1	0	0.645
125	42	0	0	0	0.66
126	43	1	1	1	0.577
127	44	0	0	0	0.591
128	45	0	NA	NA	0.583
129	46	NA	0	0	0.515
130	47	0	0	0	0.6
131	48	0	0	0	0.607
132	49	NA	0	0	0.496
133	5	1	1	1	0.576
134	50	0	0	0	0.68
135	51	1	1	1	0.679
136	52	0	0	0	0.579
137	53	0	0	0	0.586
138	54	1	1	0	0.665
139	55	0	NA	NA	0.495
140	56	0	0	0	0.617
141	57	0	0	0	0.695
142	58	1	1	0	0.704
143	59	1	1	0	0.655
144	6	1	1	1	0.587
145	60	0	NA	NA	0.588
146	61	0	0	0	0.6
147	62	0	0	0	0.594
148	63	0	0	0	0.577
149	64	1	1	1	0.579
150	65	1	1	1	0.57
151	67	1	0	1	0.662
152	68	1	1	1	0.59
153	69	0	0	0	0.612
154	7	1	1	1	0.665
155	70	1	1	1	0.68
156	72	1	1	0	0.624
157	74	1	1	1	0.627
158	75	1	1	NA	0.623
159	76	0	0	0	0.586
160	77	NA	NA	0	0.559
161	78	1	1	0	0.713
162	79	1	NA	NA	0.75
163	8	NA	1	1	0.618
164	80	1	NA	NA	0.711
165	81	0	0	NA	0.782
166	82	0	NA	NA	0.663
167	84	1	1	1	0.637
168	85	1	1	1	0.67
169	86	0	NA	NA	0.679
170	87	1	1	1	0.677
171	88	0	0	NA	0.725
172	89	0	NA	NA	0.727
173	90	1	1	0	0.525
174	92	0	0	NA	0.53
175	93	0	0	0	0.499
176	94	1	1	1	0.693
177	96	NA	0	0	0.619
178	97	NA	1	1	0.72
179	98	NA	1	1	0.673
180	99	NA	0	0	0.686
