# Supplementary material for: Alternative migratory strategies related to life history differences in the Walleye (Sander vitreus)
Source: Mov Ecol. 2022 Mar 2;10:10. doi: 10.1186/s40462-022-00308-7 (PMC8892756; doi:10.1186/s40462-022-00308-7)
Supplement: Supplementary file 10 — Additional file 10. Migratory status (1=migratory, 0=resident) of Black Bay Walleye in 2016 (M16), 2017 (M17), and 2018 (M18) with fish length to assess the influence of length and individual on migratory status. [file 40462_2022_308_MOESM10_ESM.csv]

	Fish	G16	G17
1	1	4	4
2	2	0	2
4	4	3	3
5	5	3	3
6	6	3	3
7	7	4	4
11	11	1	1
12	12	2	1
13	13	3	3
14	14	1	0
15	15	4	4
16	16	4	4
17	17	4	3
18	18	0	1
19	19	0	0
21	21	0	0
22	22	1	1
23	23	2	2
24	24	3	0
25	25	0	0
26	26	1	2
27	27	4	4
28	28	1	0
29	29	4	3
31	31	2	1
33	33	2	2
34	34	0	1
37	37	1	1
38	38	4	4
41	41	4	4
42	42	0	0
43	43	3	3
44	44	2	0
47	47	1	1
48	48	2	1
50	50	2	1
51	51	3	3
52	52	0	1
53	53	1	0
54	54	4	1
56	56	1	0
58	58	4	4
59	59	4	3
61	61	1	2
62	62	0	0
63	63	0	0
64	64	4	4
65	65	3	4
67	67	3	1
68	68	3	3
70	70	4	3
72	72	4	4
74	74	4	4
75	75	4	4
76	76	0	2
78	78	4	4
84	84	3	3
85	85	4	4
87	87	4	4
90	90	3	3
93	93	2	1
94	94	4	4
