# Supplementary material for: Alternative migratory strategies related to life history differences in the Walleye (Sander vitreus)
Source: Mov Ecol. 2022 Mar 2;10:10. doi: 10.1186/s40462-022-00308-7 (PMC8892756; doi:10.1186/s40462-022-00308-7)
Supplement: Supplementary file 11 — Additional file 11. Maximum outbound extent of 2016 tagged Black Bay Walleye in 2016 (G16) and 2017 (G17). 1=BEI, 2=GEP, 3=EDI, 4=BLP and SIP. [file 40462_2022_308_MOESM11_ESM.csv]

Month	Location	Secchi depth (m)
MJ	A	2.15
MJ	B	3.125
MJ	C	4.35
MJ	D	4.25
JJ	A	1.45
JJ	B	1.95
JJ	C	2.5
JJ	D	4.05
JA	A	1.7
JA	B	2.225
JA	C	2.75
JA	D	3.275
AS	A	1.575
AS	B	2.25
AS	C	2.25
AS	D	4.35
SO	A	1.75
SO	B	5.25
SO	C	7
SO	D	9.1
